# Supplementary material for: A 3D Miniaturized Glass Magnetic-Active Centrifugal Micropump Fabricated by SLE Process and Laser Welding
Source: Micromachines (Basel). 2022 Aug 17;13(8):1331. doi: 10.3390/mi13081331 (PMC9413360; doi:10.3390/mi13081331)
Supplement: Supplementary file 1 [file micromachines-13-01331-s001.zip]

Archive with 2 entries (2 files):
- S1_real-time video of the rotating impeller.mp4
- S2_Real-time suction and discharging video of blue-dyed water  by operating the_.mp4
